# Supplementary material for: Discovery and Characterization of MaK: A Novel Knottin Antimicrobial Peptide from Monochamus alternatus
Source: Int J Mol Sci. 2023 Dec 17;24(24):17565. doi: 10.3390/ijms242417565 (PMC10743862; doi:10.3390/ijms242417565)
Supplement: Supplementary file 1 [file ijms-24-17565-s001.zip]

Archive with 1 entries (1 files):
- ijms-2762423-supplementary.pdf
